# Supplementary material for: Efficient Synthesis of Chlorin e6 and Its Potential Photodynamic Immunotherapy in Mouse Melanoma by the Abscopal Effect
Source: Int J Mol Sci. 2023 Feb 15;24(4):3901. doi: 10.3390/ijms24043901 (PMC9963834; doi:10.3390/ijms24043901)
Supplement: Supplementary file 1 [file ijms-24-03901-s001.zip]

Archive with 1 entries (1 files):
- ijms-2112568-supplementary.pdf
